# Supplementary material for: Intestinal Microbiota Community and Blood Fatty Acid Profiles of Albas Cashmere Goats Fed with Flaxseed Oil and Whole Flaxseed
Source: Animals (Basel). 2023 Nov 15;13(22):3531. doi: 10.3390/ani13223531 (PMC10668713; doi:10.3390/ani13223531)
Supplement: Supplementary file 1 [file animals-13-03531-s001.zip]

Archive with 1 entries (1 files):
- animals-2669237-supplementary.xlsx
