# Supplementary material for: Intestinal Microbiota Community and Blood Fatty Acid Profiles of Albas Cashmere Goats Fed with Flaxseed Oil and Whole Flaxseed
Source: Animals (Basel). 2023 Nov 15;13(22):3531. doi: 10.3390/ani13223531 (PMC10668713; doi:10.3390/ani13223531)
Supplement: Supplementary file 1 [file animals-13-03531-s001.zip › animals-2669237-supplementary.xlsx]

## Sheet: Sheet1
Supplement Table S1. Fatty acid profiles in plasma of kid goats (percentage of total identified fatty acids)
Fatty acid	CON	LNO	HLS	SEM	P-value
c10:0	1.68	1.82	1.49	0.11	0.48
c12:0	1.57	1.68	1.53	0.09	0.621
c14:0	2.23	2.26	2.15	0.09	0.823
c15:0	1.23	1.21	1.21	0.04	0.941
c16:0	14.22	13.35	13	0.41	0.173
c16:1	1.48	1.45	1.36	0.05	0.392
c17:0	2.02	1.83	1.88	0.06	0.158
c17:1	1.26	1.28	1.11	0.06	0.301
c18:0	18.46	19.37	19.77	0.72	0.558
c18:1n9t	1.43B	1.60B	2.22A	0.09	0.006
c18:1n9c	18.984	17.91	17.643	0.95	0.517
c18:2n6t	1.04B	1.06B	1.35A	0.06	0.051
c18:2n6c	11.5	10.99	10.58	0.56	0.67
c18:3n6	1.08	1.1	0.99	0.04	0.321
c18:3n3	2.40C	3.80B	4.63A	0.14	<.0001
c22:0	1.66	1.8	1.46	0.09	0.333
c20:1	0.92	1.01	0.86	0.05	0.375
c24:1	0.8	0.88	0.81	0.05	0.76
c20:4n6	2.34A	1.99B	1.78C	0.04	0.0001
c20:5n3	1.25B	2.13A	2.16A	0.06	<.0001
c22:6n3	1.33B	1.28B	2.07A	0.15	0.028
SFA	48.09	46.98	46.68	0.69	0.387
MUFA	27.73	26.97	27.44	0.47	0.629
PUFA	24.34B	26.38AB	26.68A	0.52	0.07
n-3 PUFA	5.70C	8.04B	9.54A	0.38	0.0002
n-6 PUFA	18.62	18.34	17.07	0.53	0.274
n-6/n-3	3.26A	2.28B	1.79B	0.21	0.0003
A, B, C Means within the same row not followed by the same letters are significantly different at p ≤ 0.05, whereas the differences were considered to be a statistical trend when 0.05 < p ≤ 0.10.
CON: basal diet; LNO: basal diet added with flaxseed oil; HLS: basal diet added with heated flaxseed grain. SEM: standard error of the mean.
